# Supplementary material for: Specific interaction of zinc finger protein Com with RNA and the crystal structure of a self-complementary RNA duplex recognized by Com
Source: PLoS One. 2019 Apr 25;14(4):e0214481. doi: 10.1371/journal.pone.0214481 (PMC6483171; doi:10.1371/journal.pone.0214481)
Supplement: S1 File — (TXT) [file pone.0214481.s003.txt]

>1_3
AGAGCUCCAAAGAGAGCCGC
>4_10
GAGAUCCAACGAGAUCCGCGC
>8_11
UUGAUCGCCCCGAGCGACGC
>10_1
GCCGAUCGACCUCGAUCGCC
>11_1
GAGGGCCAGGAGCCCCGGGGC
>12_1
UUGAGCCUCCCCGAAGGCCG
>13_5
UUGAGAGCCACAGAGCUCCC
>16_1
UGAGUUCCAUUGAGCACCGU
>20_9
GAGAGCCAAUGAGCUCCAUG
>21_1
CUAUGAGCGCCACGCGCGCC
>23_59
UUGCACCGAUUACCAUUGAG
>24_2
UUGUUGCGAUUACCUACGAG
>25_25
GAGUGCCACGAGCACCGCUG
>26_11
GCGGGUUGAUUACCAUAGAG
>28_38
AGAGAUCCACGAGAUCCCGG
>31_29
GAGUUUCACGAAAACCACGG
>32_1
CCUGAGUUCCUCCGAGAACC
>33_6
GAGCGCCUAGAGCGCCGCCC
>37_2
UUGAGCGACGCGAUCGCCUG
>38_3
GAGAACCAGCGAGUUCCGCG
>39_9
GCGGGCUGAUUGCCGACGAG
>40_4
GCAAGAGAGCCUCGAGCUCC
>44_1
CUGUAUUGAGUACCUCAGAG
>47_834
UGAGCGCCGCGAGCGCCGCG
>48_4
GAGUUCCUUUGAGAACCUAA
>49_2
UGAUGGCCGACGAGCCACGG
>53_1
AAGAGGACCUAAUGAGUUCC
>55_35
UUGCACCGAUUGCCAUUGAG
>58_4
GAGCUCCAAGAGAGCCGUGU
>59_1
UAUGAGCACCCCGAGAGCCA
>60_1
AUCGAGUGCCGCGAGCACCA
>62_30
GAGAGCCUUUGAGCUCCAUC
>63_1
UGCAAGCGAUUACCAAAGAG
>64_4
GUACGAGGUCCAUGAGACCC
>66_4
GCUGACCGAUUACCUUUGAG
>69_1
GAACGCCAGUGAGCGUCAAA
>71_1
GUAUGAGCGACUAGAUCGCC
>77_2
GCCGUGUUGAUUAUCUCGAA
>84_5
UUGCUCCGAUUACCAUUGAG
>85_5
AGAAUGCCAUUGAGCAUCGG
>86_1
CCCGAGGCGCGGUCAUUGAC
>87_32
GUGGUUGUGAUUACCAAGAG
>88_5
AGAGCGCCGUACGAGCGCCG
>91_1
GAUUGCCUCGAGCAACUAUG
>92_17
GCACGUCGAUUACCAACGAG
>93_8
GAGUGCCGUUGAGCACCGCC
>97_5
CGAGCGCCAAACUGAGCGCC
>101_4
CUGUACGAUUGCCUAAUGAG
>104_162
GAGCCCCACGAGGGCCACGG
>105_6
CUGAGUGCCUUUGAGCACCA
>107_3
GAGCUCCAUUAGAGAGCCGC
>112_2
GAGAUCCAUCGAGAUCCUUA
>113_16
UUGCAACGAUUACCAGCGAG
>118_1
GAGCCACCUCGAUGGCCCGC
>119_1
ACGAGGACCGAUGAGUCCCU
>120_2
CUGAGUGCCAAGAGCACCGG
>125_9
UUGCACCGAUUACCUACGAG
>126_6
GCACGAGAGCCAUGAGCUCC
>127_12
GAGAGCGCCGUGAGCGCCGC
>131_49
GAGCGACCUGAUCGCCUGGC
>133_4
UGGAGGGCCGCGAGCCCCGC
>134_6
GCAAGAGCUCCAAGAGAGCC
>135_8
CUGAGAGAGCCAUGAGCUCC
>137_21
GUGGUUGUGAUUACCGAGAG
>138_3
GAGGCUCUAGAAGCCCUCGG
>139_1
GAGAGCCUAUGAGCUCCCAU
>142_1
CCCUUUGAGGAGCUAUUUUUG
>143_2
GAAGAGGUCCACGAGACCCG
>144_1
UCGAAUACCACGAGUAUCGC
>146_5
UUGAGUGCCAGAUGAGCACC
>151_30
GAGGGCCACCGAGCUCCGCG
>152_1
UAGAGCUGCUAGACAGCCUU
>153_14
GAGCGCCUACGAGCGCCCGC
>154_91
GAGGACCACGAGUCCCCGGC
>156_9
GAGAUCCUCUGAGAUCCGGC
>157_11
UUGCACUGAUUACCAUCGAG
>160_1
UGAAAGCCGCGAGCUUCGAU
>161_19
GAGCUCCAUGAGAGCCAGGC
>163_3
GAGUUUCGAGAAAACCAGGC
>165_1
GAGUCCCGUAGAGGACCGAG
>167_1
GCGAAACAGAUUGCCAAGAG
>171_2
GCGAUUUGAUUGCCGCCGAG
>172_1
GAGGGCCAUUUCGAGCCCCG
>173_7
CUGUAACGAUUACCUACGAG
>174_1
GAGAACCACGGAGUUCCGCU
>176_1
AAGAGAUCCCCCGAGAUCCGA
>178_2
UAGAGUUCCGUUGAGAACCA
>179_2
AUUGAGCUCCAAGAGAGCCG
>183_36
GCGCGAGUGCCAAGAGCACC
>184_1
GAGUGCCGCGAGCACCGACG
>186_1
GCAGGCAUGAUUAUCUCGAA
>187_1
AUAGAAGCCCCAGAGGCUCU
>189_32
UUGAGCGACACGAUCGCCGG
>195_1
GAGGACCGAGAGUUCCGUGC
>197_7
GCGCGAGGACCAAGAGUCCC
>200_1
GUGAGCGCCAAGAGCGCCAC
>201_5
GAGCUCCGCGAGAGCCAUGC
>202_257
GAGCGCCGAGAGCGCCUGGC
>203_2
GAUGAGGAUCCUAGAAUCCC
>204_4
GCAAAUCGAUUACCUCCGAG
>205_65
GAGCGCCGCGAGCGCCUGGA
>210_38
GCGAAACGAUUACCAUUGAG
>212_1
UCCUGCUCGAUUACCGAGAG
>213_1
AGAUUCCCACGAGGAACGUA
>214_19
GCUUUUCGAUUACCUUUGAG
>221_3
CUGCUUCGAUUACCAACGAG
>222_3
GAGCGCCUAGAGCGCCGUA
>223_1
UGAGCGACUACAAGAUCGCC
>224_35
AGAGCGUCACGAACGCCGCG
>226_1
GAGGACCACGAGUCCCC
>230_39
UGAGGGCCAUGAGCCCCGCG
>231_2
GAGAAUCGCUGAAUUCCGGC
>236_1
UGACGACCAAGUAGCUUGUU
>239_1
GCUGAGCGCCCCGAGCGCCU
>241_3
GCUCGAGCUGCCAGACAGCC
>244_6
UAUGAGAGCCUUUGAGCUCC
>248_1
GAGUGCCACUAGAGAGCACC
>249_17
UUGAGUCCCACGAGGACCGG
>250_6
AUGAGGACCUGAUGAGUCCC
>255_6
CGUGCUUGAUUACCAUAGAG
>256_3
GAGUGCCGUUUGAGCACCGU
>258_1
AGAGGGCCGCCGAGCCCCGC
>259_6
GAGAGCCUCAGAGCUCCUUU
>260_31
GAGGGCCACGAGCCCCCUGC
>262_1
CCUGAGCGACGAUGAUCGCC
>265_4
GCGGUCACGAUUACCUUGAG
>266_2
AGAUUCCCAAUGAGGAACGG
>267_27
GUAGUAUCGAUUACCACGAG
>268_1
UUUGAGGGUCUACGAACCCC
>270_11
UUUGAGCGCCAAUGAGCGCC
>272_11
GCUAGAAAGAUUACCUCGAG
>276_2
CAGUUUUGAUUACCGAUGAG
>277_31
UGAGUUCCUUUGAGAACCGG
>282_5
GAGCUUCUAGAAAGCCUGGC
>283_1
GAGCCUCACGAAGGCCGUUC
>284_1
GAGCGACUAGAUCGCCGUUG
>286_3
GAGCUCCGUUGAGGGCCGUC
>287_1
GAGCCGCUUGACGGCCUGAU
>291_37
GCCGUUUAGAUUACCUCGAG
>293_4
GUAGGUUGAUUGCCUAUGAG
>295_4
UUCGAGAGCCUCAGAGCUCC
>296_24
GAGCGCCAGAGAGCGCCUGG
>304_1
GAGUCUCGCGAGGACCAUGG
>305_8
GAGUGCCAAAGAGCACCGUU
>306_3
GAGCAACACGAUUGCCAUGU
>309_1
UGCACCGAUUACCUAGAG
>310_10
GCCGAGAGCCCGUGAGCUCC
>311_4
GGAGAGCUCCAACGAGAGCC
>313_1
UUCGAGCUUCAAGAAAGCCA
>315_3
UUGCACUGAUUACCUUGGAG
>316_1
CGAGGACCAUGAGUCCCCGG
>317_2
GUAGUUGCGAUUACCUAGAG
>322_1
GCAAUGACGAAUACCUAGAG
>324_2
UAGAGAACCGAGAGUUCCGA
>325_7
GAGGAGCUAGACUCCCCUGC
>329_11
GAGCUCCAAUUGAGAGCCUU
>333_1
GACGACCUAGUAGUAA
>334_1
GCUCGUUGAUUACCACCGAG
>339_1
UCGCUACGAUUACCUCCGAG
>342_3
UUGACGACCAGACAGUAGCA
>347_87
GCCGUUAUGAUUACCACGAG
>348_1
GAGAACCAACGAGUUCCUAA
>351_1
GUGAACGCCGCUGAGCGUCA
>354_3
GAAGAUUGCCUGUGAGCAAC
>357_4
UUUGAGGGCCAUUGAGCUCC
>358_3
UAGAGUUCCUCCGAGAACCG
>361_3
GAGCGCCAUAAUAGAGCGCC
>365_3
GAAAUCCUAGAGGUUCCGGC
>366_1
ACUUUUGAGCACCAGGAAGU
>367_1
GCCAACGAGCAGCUGUCUUC
>368_8
GCGCUUUGAUUACCUCGAG
>369_3
GAGAAUGCCCUUGAGCAUCG
>371_94
CGAGGGCCGCGAGCCCCAGG
>373_2
UCCGAGGGCCACUGAGCCCC
>379_1
AGACGACCUAGUGGUUUGAU
>381_11
UUGCAUUGAUUGCCUUUGAG
>382_8
CUGCUCGAUUACCUACUGAG
>383_9
UUUGAUUGCCUUUGAGCAAC
>384_4
CGAGAAUGCCUAGAGCAUCA
>385_54
GAUCGCCACGAGCGACCCGG
>387_10
CGAGUCCCACUGAGGACCGG
>390_2
GAGGACCAUGAGUCCCAGCG
>393_10
GAGUUCCGUUGAGAACCGCG
>394_3
UAGAUUGCCUAUGAGCAACG
>395_1
GUGGAAUCCCAAGAGGAUCG
>396_4
UGAGGACCUUCGAGUCCCUU
>397_4
CGAGAUCCUAGAGAUCCGUC
>398_8
GAGCGACGCCGAUCGCCGGC
>403_6
GAGCGCCAAGAGCGCCAUGU
>405_10
UGAUCGCCUAGAGCGACUGG
>408_2
UGUGAGCCUCUACGAAGGCC
>418_6
UGAGUCCCAUGAGGACCGCG
>421_199
GAUCGCCUCGAGCGACACGG
>428_9
GAGCAGCCCGACUGCCACGG
>436_1
CAUGAGCGCCAAGUGGCUCA
>437_113
GAGAACCGCGAGUUCCACGG
>439_153
UGAGCUCCGCGAGAGCCGCG
>440_1
UAAGGCCUAGAGCCUCAAGG
>441_1
CUGAAUCCCUAAGAGGAUCU
>446_1
AGAGCGCCGCUGAGCCCCA
>448_1
CUAGAGCGUCGUUGAACGCC
>451_3
GCAAAAAGAUUACCUCCGAG
>453_2
UGUGAGCGCCGCGAGCGCCA
>454_2
GAGUCCCUGAGAGGACCG
>456_1
GAAUCCCCGCGAGGAUCGUG
>457_1
UUGAGCCUCGUUGAAGGCCU
>464_1
GAGCUCCAAGAGAGCCAAUA
>465_1
CUUGCUUGAUUACCAGUGAG
>468_2
UUGAGUGCCUAAUGAGCACC
>469_2
GAGCUCCACUGAGAGCCCUU
>477_6
GAGAGCCGUUGAGCUCCAAC
>478_1
GAACGCCGCGAGCGUCGGUU
>481_1
UGAGAGCUCCAUUGAGAGCC
>484_2
CUGUGAGGACCAUGAGUCCC
>486_5
GAGAUCCAUCGAGAUCCAU
>487_4
GUGCUUGAUUACCUUUGAG
>488_66
GAUCGCCCCGAGCGACGGGC
>490_2
GCGUGAACGAUUACCGCGAG
>492_20
UUGAGAGCCAUGUGAGCUCC
>493_16
GAAAGCCUAGAGCUUCCGGC
>495_4
GCACCCCGAUUACCUUUGAG
>496_5
GAUAGCCCAGAGCUACACGG
>497_118
GCGGUUUUGAUUACCAAGAG
>498_90
GCUGUGAUGAUUACCACGAG
>500_17
GAGCGCCACCGAGCGCCCUC
>502_33
GGAGGGCCACGAGCCCCAGG
>505_1
CGAGUCUCUUUGAAGACCGA
>507_39
UUUGAGUGCCAUUGAGCACC
>508_2
UCGAGCUUCAUAGAAAGCCA
>510_2
CGGAGUGCCACGAGCACCGU
>511_1
GAGCGCCUUUUUGAGCGCC
>512_1
CUCGAGGUCCAGUGAGACCC
>513_1
UUAGAGGACCGAGAGUUCCG
>518_1
AGAGGGCCUUUCGAGACCCA
>520_1
GAGUGCCACGAGCACCGAUU
>522_7
GAGCUCCCUAGAGAGCCACG
>523_8
GCGCGAGGCCCGAGAGGCCC
>525_4
GAAAGCCCUUGAGCUUCGCG
>526_29
GAGGGCCAUGAGCCCCGGG
>527_1
UCGAGCUACAUAGAUAGCCU
>528_1
GCUAAGCGAUUACCGCCGAG
>529_6
UCUGAGCGCCCCGAGCGCCC
>532_4
GAGGACCACGAGUUCCGAUU
>533_5
AGCAGGACGAUUACCACGAG
>536_9
GAGUGCCGACGAGCACCGGC
>538_2
AAGAGUGCCUAGAGCACCAU
>540_2
UUGAGCUUCGUUGAAAGCCA
>541_2
GAGAUCCGACGAGAUCCGCG
>543_6
GAGAACCUCGAGUUCCUGGA
>545_1
GUGAGCCUCUAGAAGGCCGU
>546_7
GCUCGAGCCGCCUGACGGCC
>548_3
GUGCGAGGACCAUGAGUCCC
>560_3
UUCGAGCUUCCAGAAAGCCA
>561_1
GAUUGCCAGAGAGCAACGGGC
>565_8
GAGAGCCUCGAGCUCCAACG
>570_5
GAGAGCCAAACGAGCUCC
>573_1
GCAGACCUGAUUAUCACGAA
>577_1
GAGGUCCAAUGAGAGCCGGG
>579_33
GAGGACCGUUGAGUCCC
>580_9
GAGUCACGCGAUGACCACGG
>582_1
GCAUGAUAGCCACGAGCUAC
>584_37
GCGGUGCAGAUUACCUCGAG
>585_2
UUCGAUUGCCUAGAGCAACA
>586_1
UGAUCGCCAGUGCCCUUUUCUC
>594_242
GAGCGCCAUCGAGCGCCGCG
>595_1
UUGUUUCGAUUACCAGCGAG
>598_7
UUGAGUGCCAAAAGAGCACC
>599_4
CUGCUCGAUUACCAUAAGAG
>600_12
AGAGUUCCACGAGAACCCGG
>602_42
UGCAGAACGAUUACCUCGAG
>603_1
UUUGAGAGCCUUUGAGCUCC
>607_8
UGAUCGCCAGCGAGCGACUU
>608_7
GCUGAGUCCCUUUGAGGACC
>610_199
GCGGUGAUGAUUACCAAGAG
>611_2
CGAGACCCGAGAGGUCCAAU
>612_7
CCAGUGACGAUUACCGCGAG
>613_1
UUGUAUGGAUUGCCAUCGAG
>616_345
GAGCGCCAUGAGCGCCGAGG
>617_4
AGAGAACCUUGAGUUCCGCG
>618_2
UGCGUGAAGAUUACCUCGAG
>619_1
UGAGCCCCAAUAGAGGGCCU
>620_1
GUGAGAGGAUCGCGAAUCCC
>622_24
GAGAACCAAGAGUUCCCGGC
>623_1
UGAGUUCCUGUGAGAACCUU
>626_3
UGCAAUUUGAUUACCACGAG
>628_3
GAUUACCAAGAGUAACAGGC
>629_7
GCGAGCGCCGCUUGAGCGCC
>630_4
GCUGAGAGCCUUAGAGCUCC
>631_7
GCUGCACUGAUUACCACGAG
>632_1
AGAUUGCCAAUUGAGCAACA
>634_26
GCCGUUUUGAUUACCGAGAG
>636_2
UGAGGGCCACACGAGCCCCU
>638_1
GAGCUCCUCGAGAGCCUAGA
>640_4
GAGAGCCGCGAGCUCCGAGA
>644_6
UUGAGCUCCACCUGAGAGCC
>646_10
GAGAACCCUUGAGUUCCGCG
>647_7
GAGCGCCACCGAGCGCCGGA
>649_6
UGAGUUCCAUAGAGAACCGG
>650_11
GCUGUGACGAUUACCGAGAG
>653_2
UGCAUACGAUUACCACUGAG
>655_29
GCGGUUUGGAUUACCAAGAG
>661_5
GAGGGCCGGAGAGCCCCGCG
>662_7
GAGGACCACUGAGUUCCGUC
>664_38
UGAGCUCCUUGAGAGCCGCG
>668_1
GACUCUUAGAUUACCUCGAG
>669_20
GUGGAGUGCCUUUGAGCACC
>671_3
GAGUGCCCCGAGCACCGAGG
>675_1
CCUGCUCGAUUACCAUAGAG
>676_2
GAGGACCUAGAGUCCCCGAU
>682_4
GAGCUCCAUGAGAGCCUAAC
>684_1
CCGCCUUGAUUACCAGCGAG
>685_1
UGAGAUUGCCUAGAGCAACA
>687_1
UUGCGCCGAUUACCUAAGAG
>691_2
GAGAUCCAAGAGAUCCUUUU
>692_2
GCCGUACAGAUUAUCCAGAA
>693_5
GAGAACCUCGAGUUCCCCUG
>694_1
UGACGACCUGAUCAGUAGAC
>696_8
GUGGUUAAGAUUAUCUCGAA
>697_4
UCGAGCGCCUAAGAGCGCCA
>698_2
GAAGGCCUAGAGCCUCGCGU
>699_1
GAGCCCCACGAGAGCCACGG
>700_4
GAUCGCCUGUGAGCGACGUG
>701_10
GAGCGCCCACGAGCGCCGCG
>706_2
GAGUGACACGAUCACCGGC
>707_2
AGAGUGCCGACGAGCACCAC
>709_4
GCAGUCGAGAUUACCACGAG
>710_7
GCAAGAGGCCCGCGAGGCCC
>711_11
UUUGAGCGACUUCGAUCGCC
>713_6
UGAGGUCCAUAGAGACCCGG
>716_3
GUUGAUCGAUUACCAUUGAG
>717_1
GAGGUCCAAGGACCCGUUU
>718_4
GAGUCCCAAUGAGGACCAUG
>720_58
GAAUCCCUUUGAGGAUCGCG
>721_1
CGAGCGCCAGUGAGCGCCCCA
>722_1
AUGAGCUGCUGAGACAGCCU
>724_1
GCAGAAAGAUUGCCUUUGAG
>725_17
GCGGUUCUGAUUGCCUAGAG
>726_1
GAGUGCCUAACGAGCACCCU
>727_20
AGAGCGCCUGGAGCGCCCGG
>730_26
GAGAGCCACGAGCUCCGCGA
>731_1
UUGAGCGACCCCGAUCGCCA
>736_1
UGCGUCCAACGAGGACCGAG
>738_9
GAGGACCAAUGAGUCCCGUA
>739_1
GCCGUUGAGAUUACCACGAG
>741_1
UGAUUUCCACGAGGACCGAC
>742_2
GAGUUCCGCGAGAACCGACG
>743_1
GAUCGCCUAGAGCGACUGGU
>747_1
UGACGUCCAGUAGUUUGAUU
>748_19
GCAAAUCGAUUACCGACGAG
>749_1
GAGCGCCGCGACCGCCCGCG
>751_8
GAGUGCCAAGAGCACCACGA
>752_1
GCAGAUAAGAUUGCCAAGAG
>754_5
GAGAGUGCCUACGAGCACCG
>759_2
AGAGAGCCUCAGAGCUCCA
>761_86
GCGGAAUUGAUUACCACGAG
>764_4
UUGCUUAAGAUUACCGCGAG
>765_2
UGAGGACCGCGAGUCCCACU
>766_1
GAGCCCCAAUCGAGGGCCAC
>767_10
CCAGUGAAGAUUACCUCGAG
>770_1
UCGAGAUCCGUAGAGAUCCU
>772_1
GCAUGAGCGAUUACCUCGAG
>773_13
CUCGAGCGCCACGAGCGCCC
>776_5
GAGAUCCAUGAGAUCCGUGC
>777_3
CAGUAUUGAUUACCAGCGAG
>779_1
GCGGAAUCGUUUACCACGAG
>780_1
GAGAACCAUAGAGUUCCUAA
>782_2
CGAGUGCCACGAGCACCGCG
>784_7
UAAGAGCUCCACCGAGAGCC
>785_3
GAGACCCACGAGGUCCGUGG
>788_29
UUGCAUUGAUUACCUUUGAG
>789_1
CUGUUUUGAUUACCGCGAG
>790_23
UGAGAACCUAGAGUUCCCGG
>791_6
GAGACCCUUGGAGGUCCUGG
>792_1
GAGGAACUAUCGAUUCCCUU
>797_1
UAGAGAACCUUAGAGUUCCG
>798_7
GCUAGAGUUCCAAGAGAACC
>799_2
UCGAGCUCCACUGAGAGCCG
>801_7
UGAGAACCUUUGAGUUCC
>803_36
GCAGGUUUGAUUACCUCGAG
>804_1
GAGAACCAAGAGUUCCCGUG
>807_8
UCGAGUGCCAACAGAGCACC
>808_1
GCCAAUGAGCAGCUAUCGAU
>811_187
UGAGCGCCGAGAGCGCCGCG
>814_2
GCCACUGAGCAGCAAUCUUA
>817_50
UGAGUGCCACGAGCACCGCG
>820_1
GAAUGAGGGCCUCGAGCCCC
>821_1
AUGAGUUCCUGUGAGGACCA
>824_6
UUUGCAUGGAUUACCACGAG
>825_26
GCAAUUCGAUUACCAACGAG
>830_1
GCCGUGUGGAUUGCCGAGAG
>832_7
GAGUGCCACUGAGCGCCAGG
>833_1
GUGAUGACCUCGAGUCACU
>834_16
GAGCCGCUUGACGGCCGCGC
>835_10
UUGCAACGAUUACCUGUGAG
>840_1
UUUGACGACCAGCCAGAGUA
>842_1
GCAUAAUGAUUACCACUGAG
>844_2
CUGAGGACCACUGAGUCCCU
>846_19
GAUCGCCACGAGCGACGCGG
>850_13
GAGAGCCCACGAGCUCCGCG
>853_1
GAGCGACCAUGAUCGCCAUA
>854_8
AGAGUGCCUCGAGCACCGUC
>856_2
GAAGCACCAGAUGCUCCGGC
>861_1
GAGCAGCUUAUGACUGCCUU
>862_26
GAGCUCCUCGAGAGCCCGCG
>866_2
GAGGAUCACGAAUCCCUAAA
>867_7
UGAUGAGCUUCCAGAAAGCC
>868_1
GAGAGCCAUUGAGCGCCGGC
>869_17
GAUCGCCUUGGAGCGACGGC
>870_1
UUGCGCGCCACGAGCGCCUA
>872_23
GAGAGCCUCGAGCUCCUUCU
>874_252
GCGGUUUUGAUUACCACGAG
>877_12
GAUCGCCCAGAGCGACGGCG
>878_26
UGCAGAUCGAUUACCAAGAG
>880_1
GCCUAUGAGCAGCAAUUGGG
>881_1
UGCGCGAUGAUUACCACGAG
>882_1
CCGCUAGAUUACCUUCCGAG
>884_34
GGAGCGCCAUGAGCGCCGCG
>885_2
GAGUCCCAUGAGGACCGUGC
>887_16
GAGCGCCCAGAGCGCCUGCG
>890_2
CGAGAGCCACGAGCUCCGCC
>894_1
UAGAGCGCCAGACUUUAGAA
>895_1
CUGCUGAGAUUGCCUUCGAG
>896_1
GAGAGUCACUAGAUGACCGC
>897_8
GAGUGCCGUGAGCACCAAGG
>899_1
GCGUGAGUUCCAAGAGAACC
>901_1
UGAGAGCCCUGAGCUCCCCG
>902_2
AGAGUGUCCCGAACACCCGG
>903_2
UACGAGAGCCUUUGAGCUCC
>906_1
GAGUUCCAUGGAGAACCGUC
>907_2
GAGUGCCAAUACAGAGCACC
>908_93
GAGUGCCGUUGAGCACCGCG
>911_18
GAGUGCCAAGAGCACCAAGG
>912_4
GAGUGCCUGAAGAGCACCUU
>913_1
GAGUGCCUCGAUCACCACGG
>914_9
GAGCGCCAAGAGCGCCAGGA
>915_1
UGCAGACUGAGUACGACGAG
>916_1
ACUGUAUGGAUUACCAAGAG
>919_14
GCAAUGAAGAUUACCACGAG
>920_1
CGAAUCCCAUUGAGGAUCUUU
>921_3
UGCAAAUCGAUUACCUAGAG
>923_1
AGACGACCGGACAGAUUAAC
>927_1
GAGUCCCGCGAGGACCUUGU
>932_1
AAGAGCCCCUCUUGAGGGCC
>933_5
CGAGCGCCGCGAGCGCCGCA
>942_3
GAAUGCCUAAGAGCAUCGCG
>943_9
GAGCAACUAUGAUUGCCGGC
>946_2
UGAGAGCCUAUUCGAGCUCC
>947_32
UUGCUCGAUUACCUUCUGAG
>949_1
AGAGAGUUUCGAGAAGACCG
>950_34
UGAGAGCCAAAGAGCUCCGG
>952_1
GUAGAGCGAUUACCCAUGAG
>955_4
GAGUGCCUAGAGCACCCGCG
>957_141
UGAGAGCCGCGAGCUCCGCG
>958_96
GAGGACCACGAGUCCCGCG
>959_17
GAGUCCCGUGAGGACCGUGC
>960_17
UCUGCUAGAUUGCCAUUGAG
>962_1
GCAGUCGCGAUUACCAUGAG
>963_21
UGAGCACCGCGAGUGCCGGC
>967_1
GACGACCGGGGUAGCAUAA
>968_11
GAGGACCAAGAGUCCCGAGC
>969_4
AGAGUCCCACGAGGACCGUG
>971_2
CGAUGAGCUCCGCGAGAGCC
>973_5
AGAGCUCCCUAGAGAGCCGC
>974_22
GAGAACCGAGAGUUCCAUGG
>976_6
AGAGAGCCGAGAGCUCCGUC
>977_42
AGAGCGACGCGAUCGCCCGG
>978_5
GCAGUGAAGAUUACCAAGAG
>984_2
UUGAGAGCCAUGAGCUCCAU
>986_1
AUACUAAGACGACCCGUCAG
>987_9
UGAGAGCCAUUGAGCUCCUC
>988_2
CUGAGACCCUACGAGGUCCA
>989_5
UGAGAGCCAUCGAGCUCCAA
>991_7
CGAGAGCCUCGAGCUCCAUU
>992_2
UUUGAGCAACACGAUUGCCU
>994_1
GAGACGACCCACCGGUGGGA
>997_6
UGAGCUCCAUAUGAGAGCCA
>1001_2
CUUCGAGAGCCAUGAGCUCC
>1003_2
GCAGAACCGAUUGCCUCGAG
>1004_4
GCGGUGCGGAUUACCGAGAG
>1005_4
GAGUGCCAUCCGAGCACCGA
>1006_3
GAAGAGUGCCAUUGAGCACC
>1007_3
UGAUUGCCUUUGAGCAACGA
>1008_9
GCCGAGCUCCAUCGAGAGCC
>1009_1
UCGAAGGCCACGAGCUUCAU
>1012_10
GAUUCCCUUUGAGGAACGGC
>1013_1
ACAGAGAGCCUAUGAGCUCC
>1014_1
UGAAGAUGACCAAGAGUCAC
>1016_15
GCGAAUUGAUUACCACCGAG
>1017_2
GCUGAGCCUCGCUGAAGGCC
>1018_7
CUGAUCGAUUACCUUUUGAG
>1020_2
GAGUUCCUAGGAGAACCGAU
>1023_16
GAGCUCCUCGAGAGCCAAGG
>1027_1
GCCGAAAAGAUUACCACCGAG
>1034_1
AGAGCUUCAAUGAAAGCCAU
>1035_4
GAAGCCCAUUGAGGCUCGUC
>1036_8
GAGAGCCACGAGCUCCUCUC
>1037_3
GCGUAUCGAUUACCGCCGAG
>1038_3
UGAUCGCCACGAGCGACGUG
>1039_21
UGAAAGCCUAGAGCUUCCGG
>1041_14
GAGCAACUAGAUUGCCGUGC
>1044_3
UGAGAUCCUCUGAGAUCCGG
>1046_7
UAGAGUGCCGUUGAGCACCA
>1047_30
GAGAACCUAGAGUUCCGCGC
>1050_1
GAGCUCCACGAGAGCCCUGA
>1051_1
GAGUCACGUGCCC
>1052_6
AAGACGACCAGACAGUAGGA
>1053_1
GGAGAGGACCUGAGAGUUCC
>1054_14
UGAGCGCCAGUGCGAGCGCC
>1057_6
GAGAGCCUGUUGAGCUCCU
>1061_52
AGAGCGCCCUGAGCGCCCGG
>1066_1
GAGACCCGGGAGGUCCGCGC
>1067_1
CUGACGUCCAUGUAGUCUCG
>1071_2
GAGACACUCGAUGUCCCGGC
>1072_6
UGAGAUCCUGUGAGAUCCGG
>1074_4
UGAGGACCAAGCGAGUCCCG
>1076_1
CCGAGUGCCUGCGAGCACCG
>1080_2
GAGAGAUCCGAGAGAUCCGG
>1084_50
GAGGGCCACGAGCCCCGUGC
>1086_60
GCUGUGAAGAUUACCUCGAG
>1087_1
UUGAUCGCCUCCCUACGCGU
>1090_1
GAGAGGAACUGUGAUUCCCA
>1091_2
GAGACACGAGAUGUCCAAGG
>1093_2
GAGCUCCGUUGAGGGCCGCU
>1095_4
GAGCUCCAACGAGAGCCGAU
>1098_41
GCGAAAUUGAUUACCACGAG
>1099_3
GAGCUCCAACGAGAGCCCGU
>1101_6
GAGUCCCUUCGAGGACCAAU
>1104_19
GAGCGCCGUGAGCGCCAAGC
>1113_23
GAGGACCGCCGAGUCCCGCC
>1114_8
GAGCUCCAUUGAGAGCCGUC
>1115_1
CGAAUCCCCUAGAGGAUCGC
>1118_4
UUGUACAGAUUACCUUUGAG
>1119_1
GAGGAUCCAUGAAUCCCUUU
>1122_3
AGAGCUCCUUAGAGAGCCAG
>1123_3
GAGACCCACGAGGUCCACGC
>1125_2
GAGAACCUUAGAGUUCCAUC
>1130_1
AUUGAGCAACACCGAUUGCC
>1131_68
GAGAGCCGCCGAGCUCCGUC
>1132_8
CUGCUUCGAUUACCACUGAG
>1133_2
GCGGUCCGAUUACCUCUGAG
>1134_3
AGAGUUCCAAGAGAACCAGC
>1136_2
UGAUUGCCUCGAGCAACUUC
>1138_1
GAGUGCCGUGAGCACCGGCG
>1140_3
GAGUUCCUAAGAGAACCUCG
>1141_5
GAGAAUCGCGAAUUCCUGGC
>1143_2
GAGCCCCAGCGAGGGCCAUC
>1145_1
UCGAUGAGCACCGAAGUAGU
>1147_58
CUAGCUUGAUUACCAUCGAG
>1148_1
AGAGAACCACGAGUUCCUAA
>1151_3
UUGAGAGCCUUGAGCUCCUG
>1152_3
UGAGGACCUGUUGAGUCCCU
>1156_1
GAGAGCGCCCCGCGAGCGCC
>1157_5
GAGUCCCUUGGAGGACCGUG
>1158_2
GCGUGAUGAUUACCUCCGAG
>1160_5
GCAGAUUGAUUGCCAUCGAG
>1163_2
GCAUUCCGAUUACCGACGAG
>1164_1
UAAUUUGACGACCUGCCAGU
>1165_73
GCGGUUAUGAUUACCUCGAG
>1168_5
GAGAACCUCGAGUUCCAGCG
>1170_2
GAGAGCCAAUGAGCUCCCGA
>1172_8
GAGCGCCUUUUUUGAGCGCC
>1176_13
GCUGAGCGCCAAGAGCGCCC
>1177_1
GAGAGCCUCAUGAGCUCCGA
>1178_1
GUGUUUAAGAUUACCACGAG
>1183_1
GAGCUGCACGACAGCCACGG
>1185_10
GAGGGACACGAUCCCCUGGC
>1186_12
GAGAUCCCGGAGAUCCACGG
>1187_16
UUGAAUGCCCUUGAGCAUCA
>1191_9
GAGCGCCACGUGCGCCUGGC
>1192_2
GAGCGCCAGAUCAGAGCGCC
>1193_1
GAGCGACUUUCGAUCGCCUC
>1194_1
GCUGUGAGAUUACCCUUGAG
>1195_3
GAGACCCAUAGAGGUCCGAA
>1196_4
CUGUUUCGAUUACCUUAGAG
>1197_4
GCGGAAUAGAUUACCACGAG
>1198_1
GGGUGAAGAUUACCUUCGAG
>1199_9
GAAACCCUAGAGGUUCACGG
>1201_11
GAGCUCCGAGAGAGCCACUG
>1202_1
GAGGAUCCGAGAAUCCCGAU
>1205_10
UUGAGAGCCUCAGAGCUCCG
>1210_1
AUGCAACGAUUACCGUUGAG
>1211_4
GAGCACCGCGCGUGCCACGG
>1213_10
UUGAGGACCAAUGAGUCCCA
>1214_5
GAGUGCCUCUGAGCACCGCC
>1216_6
GCGCUUCGAUUACCACUGAG
>1219_2
GAGAGCCCUUGAGCUCCUUC
>1223_1
UAGACGUCCCGAUCAGUAGU
>1226_12
UUGAAUCCCUUUGAGGAUCU
>1230_2
AGAGACCCUCUGAGGUCCUA
>1231_5
GCGAUUAAGAUUACCAAGAG
>1235_7
CUAGCUCGAUUACCUUAGAG
>1239_3
UGAGAGAACCGUCGAGUUCC
>1240_2
UCGAGUCCCACAGAGGACCG
>1242_2
AUUGAGCAACACGAUUGCCG
>1244_24
UUGAGCGCCACGGAGCGCCG
>1245_1
UAGAGUUCCUAUGAGAACC
>1247_4
GCGUUAAUGAUUACCUUGAG
>1258_1
CUGCACACGAUUACCACGAG
>1259_5
CUGAUUCGAUUACCUCUGAG
>1260_12
GUUGUUCUGAUUACCACGAG
>1262_11
CGCAGGCUGAUUACCACGAG
>1263_6
GAAGGCCCUGAGCCUCCCGG
>1264_2
UUGAACGUCCAGAACGUCAA
>1269_5
GAGAGCCUGUGAGCUCCGAC
>1270_3
GUCGAGUGCCUAGAGCACCA
>1273_16
GAGAUCCUGGAGAUCCACGG
>1276_1
GAGUCCCAACAAAGAGGACC
>1280_4
GAGGACCUACUGAGUCCCAC
>1282_17
GCUGUUUUGAUUGCCUUGAG
>1283_15
GCAUGUCGAUUACCAUCGAG
>1285_1
UAGAGGUUCCGUGAAACCCU
>1290_1
GUGGUACAGAUUGCCAUGAG
>1294_1
CUGCUAUUGAUUACCCCGAG
>1297_4
GCUGAGCCCCCGAGAGGGCC
>1298_102
GAGGACCACGAGUCCCUAGG
>1301_36
GUAGAGCGAUUACCACCGAG
>1302_7
GCGAAUUGAUUACCGUCGAG
>1305_36
UUCUGCUAGAUUACCACGAG
>1307_1
GGAAUCCCUUGAGGAUCGGU
>1308_6
GAGACUCUCGAAGUCCUCGG
>1309_6
GAGGAACAAGAUUCCCGGCU
>1312_2
GUGAGAACCACGAGUUCCGA
>1313_1
GUGAAGCCCAUUUGAGGCUC
>1316_7
GAGAGCCUUUCUGAGCUCCG
>1317_3
UUGCCGAGAUUACCUUUGAG
>1318_20
UUGCACCGAUUACCUAAGAG
>1322_52
GCAGGAACGAUUACCUCGAG
>1324_1
UGAGAACCACUGAGUUCCGUU
>1325_1
UGAGUUCCACUAGAGAACCU
>1326_1
GAGAAGGCCCGUGAGCCUCA
>1327_1
AGAGGAACAUAGAUUCCCGC
>1328_1
GAGAUCCACGAGAUCCAGG
>1337_1
UUGUACUGAUUACCACGAG
>1341_18
CUUGCUUGAUUACCAACGAG
>1343_10
CGAGUGCCUUUUGAGCACCG
>1345_9
CGAGUGCCUUGUGAGCACCG
>1349_2
CUGUUUGAUUACCCUCAGAG
>1352_3
GAGCACCACAGAGUGCCGAU
>1353_1
AGAGAUCGCCUGCCCGGAGU
>1355_3
GUAGUGCUGAUUACCGCGAG
>1356_3
UACGAGCUCCAACGAGAGCC
>1359_3
GAGAGUGCCACGAGCACCUG
>1360_1
ACUGAGUGCCCCUGAGCACC
>1366_5
UGAGUUCCAGCGAGAACCGG
>1369_1
GAGCGCUGCGAGCGCCAGGC
>1372_1
UUUGAGGAACGUGAUUCCCU
>1373_1
CUGUACUGAUUGCCUCCGAG
>1374_1
GAAGCCCCUCGAGGCUCAGC
>1375_4
GAGAGCCCCGAGCUCCGAUU
>1376_5
UUGCAUUCGAUUACCAAGAG
>1382_1
GAGAGCCCACUGAGCUCCAU
>1383_1
GUCGAGGCUCCGCGAAGCCC
>1388_1
GCAGUUGAGAUUGCCAUGAG
>1394_4
AGAGCCCCAAUGAGGGCCGG
>1395_29
GCGGUUGAGAUUACCGAGAG
>1401_1
CCGAGCCCCAGCCGAGGGCC
>1402_17
CUCGCAUUGAUUACCACGAG
>1403_2
AGAGACUCAUUGAAGUCCGG
>1405_1
AAGAAGCCCGUUGAGGCUCG
>1408_1
UAUUGAGCACCAAUGUAGAU
>1409_19
UUGCACCGAUUACCAACGAG
>1412_8
GAGAGCCUUUUGAGCUCCAC
>1413_1
GAGACCCUAUGAGGUCCUGU
>1414_25
GAGCGUCCCGAACGCCAGGC
>1415_1
GAGUCACCUGAUGACCAGGC
>1416_3
AGAAAGCCUUGAGCUUCGGC
>1418_51
GAGCGCCUAGAGCGCCGCGA
>1419_1
UAGAGACCCUAGAGGUCCGC
>1422_5
GAGCUCCUAGGAGAGCCGCG
>1423_2
AAGAGUCCCUCGAGGACCAU
>1426_4
CUCAAUCGAUUACCUUUGAG
>1430_4
GCUGUAAAGAUUGCCUCGAG
>1433_2
UGAGAGCCAGGUGAGCUCCA
>1434_1
UCGAGAGCCAGUGAGCUCCA
>1435_4
AGAGAUCCACGAGAUCCGUC
>1438_14
GAGCUCCGCGAGAGCCACGU
>1439_28
UUGAGCUCCUUUUGAGAGCC
>1441_1
UUAAUGACGACCGGACAGUU
>1444_6
UCUGCACAGAUUACCGCGAG
>1445_50
GCGUGAGCUCCCCGAGAGCC
>1446_10
GCCGUUCUGAUUACCUCGAG
>1448_1
UUCGAGGACCAAGAGUCCCAUAAC
>1451_2
UUGCAACGAUUACCCAUGAG
>1454_1
GCUAAGAUGAUUACCUCGAG
>1456_1
ACGAGAUCCAUCGAGAUCCA
>1460_1
UUGAGUCCCUUAUGAGGACC
>1461_1
GAGAGCCAAAGAGCUCCCUA
>1463_106
GAGCUCCACGAGAGCCAGGC
>1467_2
GGAGUUAAGAUUGCCAAGAG
>1468_1
UUAGAGCGACGCCGAUCGCC
>1475_13
GAGCUCCAACGAGGGCCGCG
>1481_6
UCGAGCGCCGACGAGCGCCA
>1483_3
UCGAGAUCCAGCGAGAUCCA
>1486_1
UUGAGAGCCCCUGAGCUCC
>1487_1
GAAAUUAGCACCCGACAGUG
>1489_1
GCCACGAGCAGCUAUCGUUU
>1491_4
GAGUGCCAUUUACGAGCACC
>1492_1
GUGAGAACCAUUUGAGUUCC
>1493_1
AGAGAGCCACUGAGCACC
>1498_1
CGAGUUCCUUGAGAACCAAAU
>1503_1
GCAGUUUUGAUUAUCUUGAA
>1504_14
GCAGACCGAUUACCAACGAG
>1507_3
GCAAUUUGAUUACCAGCGAG
>1508_3
AGAGAGCCAUGAGCUCCAUC
>1509_9
UUGAGUUCCUUCGAGAACCU
>1511_8
UUGAGGAACUGUGAUUCCCG
>1513_1
CAGCUAGAUUACCACGAGAG
>1514_1
AUGAGAGCCUAUCGAGCUCC
>1517_2
UUUGAGGACCAAUGAGUUCC
>1520_2
GAGAGCCUCUAUGAAGGCCG
>1521_3
GAGUUCCACGAGAACCUCUC
>1525_49
GCUGAGUGCCACGAGCACCG
>1526_4
GCUGAGUUCCAAGAGAACCA
>1529_1
UAUAGAGCACCAGACGGAAG
>1532_1
GAUCUCCCUCGAGAGACGUA
>1533_1
GAGCUUCCACGAACGCCGCG
>1537_4
UAUGAGCUCCGACGAGAGCC
>1539_50
GCAAUUUCGAUUACCACGAG
>1540_60
UCUGCUUGAUUGCCUUUGAG
>1541_1
GACUGUCACGAGUAGCACGG
>1546_4
GAGAACCUAUGAGUUCCACU
>1551_66
GCACAUCGAUUACCUUUGAG
>1553_3
UGAGAGAACCAUUGAGUUCC
>1555_28
GAGAGCCGUCGAGCUCCGCG
>1558_17
UUGCACCGAUUACCACCGAG
>1559_4
GAGCUCCUUGAGAGCCAGGU
>1560_5
AGAGAGCCUUUGAGCUCCGG
>1564_8
GCCGUUGUGAUUACCCCGAG
>1565_5
CGAGCCCCUGUGAGGGCCGG
>1567_1
UCCUGCCAGAUUACCACCGAG
>1568_8
CGAGUCCCGCCGAGGACCGU
>1569_1
GUCUGAGACCCACGAGGUCC
>1574_3
UCGAGGAUCACUGAAUCCCG
>1579_2
AGAGAUCCUUGAGAUCCGCG
>1582_1
GAGCGCCGAGAGCGCCUCAU
>1583_1
CUGUAAUGAUUACCUAUGAG
>1584_7
AUUGAGUUCCUUUGAGAACC
>1585_1
CUAGAGAUCCCUGAGAUCCG
>1586_4
GCGAGAAAGCCUAGAGCUUC
>1587_1
UUUGAGACGACCCGUCCAGU
>1588_2
AGAGAACCCUAGAGUUCCGU
>1590_13
GCGCGAGAGCCGAGAGCUCC
>1594_2
CUGAGUGCCUGCGAGCACCG
>1595_10
GAGGCCCAAGAGGCCCGGCG
>1598_5
GCACCGAUUACCAUAAGAG
>1602_14
GAGUUCCACGAGGACCGGGC
>1603_1
GAGCAACCCUGAUUGCCGGC
>1604_7
GAGAGCCGAGAGCUCCUUGC
>1606_3
UUGCAAAGAUUACCUACGAG
>1609_2
GAGUUCCACGAGAGCCUGGC
>1610_2
GAGCGCCAAAUGAGCGCCCA
>1612_1
ACGAUGUCCAUUGAGACACA
>1614_5
CUGCUCGAUUGCCUUUCGAG
>1618_1
UGAGCCCCAUGUCGAGGGCC
>1620_34
CUGUAUCGAUUACCAUUGAG
>1621_19
GAGUGCCACGAGCACCACG
>1622_98
GAUCGCCACGAGCGACACGG
>1623_2
GCAAUGAGAUUGCCCUUGAG
>1625_1
UAGAUCGCCCCUGAGCGACU
>1627_1
AGAGAGUCUGAGAACUCCUU
>1628_22
GAGUUCCUGCGAGGACCGCG
>1629_3
UCGAGAACCCUUGAGUUCCA
>1632_1
GAGUUCCGUGAGAACCGCCG
>1640_2
GCGUAACCGAUUACCACGAG
>1642_3
GUCGAGAGCCAUUGAGCUCC
>1643_1
GAGGAACUUUAGAUUCCCUG
>1644_1
UGAGGUCCACGAGGCCCAAU
>1648_1
GAGCGCCGAGCGCGCCUGGA
>1649_1
GAGGACCAUGAGUCCCUAAU
>1650_1
GAGACCCCCGAGGUCCUUUU
>1652_1
GAACACCUUUGAGUGUCCGA
>1654_20
GAGCUCCUCGAGAGCCAGGC
>1655_2
CUUGAGGAACUAGAUUCCCU
>1656_4
UCGAGGACCACUGAGUCCCG
>1658_1
GUGUCUAAGAUUACCGCGAG
>1659_2
UUGAUCGCCACGAGCGACUU
>1663_9
GAGGUCCUAGAGAUCCAGGC
>1667_12
GCACGUGUGAUUACCUCGAG
>1668_24
GAGCGCCAUGAGCGCCGGGU
>1676_1
UAUCGAGUGCCGAGAGCACC
>1682_1
GAUUGCCGCUAGAGCAACGG
>1684_1
GCAACUAAGAUUGCCUCGAG
>1690_13
UUGCAUAGAUUACCAUCGAG
>1692_1
GCAGGCUGAUUGCCAUUGAG
>1694_2
GCGAUGAGAUUACCAGUGAG
>1696_6
UCGAGACCCUAGAGGUCCGG
>1697_3
GAGUCCCAAAUGAGGACCAU
>1698_6
GAGUCCCUAUGAGGACCAUU
>1700_2
AGAAUCGCAAGACGAUCCGG
>1701_35
GUAGGACUGAUUACCACGAG
>1706_3
GCCGAGCUCCUACGAGAGCC
>1707_1
GAGUCCCAUGAGAGGACCAU
>1709_1
CAGUACUGAUUACCAGCGAG
>1713_23
GCAUUGAUUACCACGAG
>1717_46
GCUGUUGCGAUUACCUCGAG
>1718_4
GCAGUUAAGAUUACCGCGAG
>1722_14
GAGCCGCAAGACGGCCCUGC
>1726_7
GAGCGACAACGAUCGCCGUC
>1728_1
UAGAUCGCCGGACCCGAGGC
>1729_1
GUGAGCUCCCCUAGAGAGCC
>1730_2
UUGUGUUUGAUUACCACGAG
>1731_9
GAGCUACAUGAUAGCCAGGC
>1734_2
GCUUUUUGAUUACCACCGAG
>1737_20
GAGCAACUAGAUUGCCAAGG
>1739_2
UGCAGAACGAUUACCACGAG
>1742_6
AGCGAGCGCCACGAGCGCCC
>1743_1
AUUUAUGAGCACCUGCCAGC
>1744_8
GAGCACCACCGAGUGCCGUG
>1746_5
GAGCGACGAGAUCGCCGCGC
>1748_1
UUAGAGCGUCCAGAACGCCA
>1752_12
GCUAGAACGAUUACCUCGAG
>1753_3
CUGAGAGGCCCACGAGGCCC
>1754_11
GCUUGAGUUCCUCGAGAACC
>1755_1
GUGAGGGCCUAAGAGCUCCA
>1756_4
UGAGAACCGACGAGUUCCGU
>1759_8
GAGUGCCUUUUGAGCACCAU
>1760_18
CGAGCGCCACAGAGCGCCGC
>1764_5
GAGCUCCAAUGAGAGCCUAA
>1766_2
UUGAGCGCCGACGGAGCGCC
>1769_1
GGCGAGGACCGAGAGUCCCG
>1770_1
GAGCUUCGAAGAAAGCCGGG
>1775_2
GUGAGUGCCGAGAGCACCGU
>1777_1
GAGUGCCUAGAGCAUCCGGA
>1778_5
GAGAUUGCCACGAGCAAC
>1782_1
AAGAGUUCCGUUGAGAACCG
>1784_2
UCGAGUUCCGAUGAGAACCU
>1786_9
GAGAACCUUGAGUUCCUAGG
>1787_19
GAGCUCCAUAUGAGAGCC
>1789_1
UGAGCACCACUAGAGUGCCA
>1790_53
GAGCCCCGUCGAGGGCCGCG
>1791_1
AAAGAGCAACGCUGAUUGCC
>1792_89
GCUGUUUUGAUUACCGCGAG
>1793_27
UGAGAGCCGUUGAGCUCCGA
>1794_7
GCACGCUGAUUACCUAUGAG
>1795_3
UGAGUGCCAUAAAGAGCACC
>1798_1
UUGAUCGCCAACGGUGCCC
>1801_2
UAGAGUUCCAUCGAGAACCU
>1802_2
GAGUGACAAGAUCACCAUGG
>1803_1
GUGAGCUCCAGUUGAGCGCC
>1805_5
GAGGACCUAAGAGUCCCAUG
>1806_4
UAGAAUGCCUGCGAGCAUCG
>1808_1
UUGCGUCUGAUUACCGCAUG
>1810_1
UUGCACACGAUUACCGAGAG
>1813_8
GAGAGCCUAUGAGCACCGUC
>1814_40
GAGUGCCAUUGAGCACCAGG
>1817_5
AGAGCAACAAGAUUGCCAGG
>1821_8
GAGAGCCAAGUGAGCUCCUU
>1822_1
AGAUUGCCUGUACUCUACGC
>1825_1
GGAAUACCACUGAGUAUCGU
>1829_1
CUGCCUGAUUGCCGCGAG
>1831_1
UGCUAAAAGAUUACCAUGAG
>1832_7
GCACUAUCGAUUACCAAGAG
>1833_1
AGAGAAUCAUAGAGUUCCAA
>1839_5
UGAGCGACGCGAUCGCCGAC
>1841_5
GUAGAUUCGAUUACCUCGAG
>1842_6
CGAGAACCACUGAGUUCCUU
>1844_22
GCGCGAGUGCCUCGAGCACC
>1845_1
GCCAUUUAGAGCAGCACUCU
>1847_6
UCUGUUCGAUUACCUUAGAG
>1850_1
GAGCGCCAUGACCGCGCGCC
>1851_1
UGAGAACCUUACGAGUUCCC
>1852_2
GAGACCCUUGGAGGUCCGGG
>1854_7
GUAUGAGCUUCACGAAAGCC
>1856_1
GUGGAAUGAUUACCCUCGAG
>1858_1
GAGAUCCGUUGAUGAGAGCC
>1859_8
UAAGAGAGCCUUUGAGCUCC
>1862_1
UACUGAGCACCGCGAGUGCC
>1865_10
GAGCUCCCCGAGAGCCACGC
>1867_3
GAUCGCCCAGAGCGACCGUG
>1869_1
GAGGGCCACAACGAGCCCCG
>1871_4
GAGCGCCGUUCGAGCGCCCU
>1875_1
UCGAGGACCUUUGAGUUCCA
>1876_71
GCGGAUUGAUUACCAUCGAG
>1877_2
GAGCUCCUAUGCGAGAGCCU
>1878_12
CGAGUCCCCGCGAGGACCGG
>1879_1
GAGAGAGCCACCGAGCACCA
>1880_4
UCAGUGAAGAUUACCACGAG
>1881_1
AGAUUCCCUACGAGGAACUU
>1885_5
GAGUGCCACAGAGCACCAAC
>1889_169
GCGGUUUUGAUUGCCACGAG
>1890_1
GAGCCGCAUGACGGCCGUUC
>1891_2
GAGUCCCUUAAGAGGACCUA
>1892_17
GUGGUUUUGAUUACCGUGAG
>1893_5
UGAGAUCCACUGAGAUCCGG
>1895_2
GCACCGAUUACCAUCGAGAG
>1897_4
GCUGUAACGAUUACCUAGAG
>1899_1
CCCGCGAGGAGCAAUCUUCC
>1900_4
GCUGAAAUGAUUACCGCGAG
>1901_9
UGCAGACGAUUACCAUCGAG
>1902_2
GAGGACCUUAUGAGUUCCGG
>1906_3
GAGCGCCACGCUGAGCGCCA
>1911_2
UUGACGACCAGCCAGUGGGA
>1913_1
GAGCGCCCUGAGCGCCAGCU
>1914_1
GAAGGCCCAAGAGCCUCGUC
>1915_1
GAGUCCCAGAGAGGACCGUG
>1917_1
GAGCUUCCAGAGAGCCAGGC
>1920_1
GAGCUUCAAGAAAGCCGGUG
>1923_13
GAGUGCCUAUGAGCACCAGG
>1924_1
AGAGGGCCAAGAGCCCCCGA
>1928_3
GCCGUGAGGAUUACCAAGAG
>1931_2
GUAGAUCGAUUACCUGGGAG
>1932_1
UCUGAGCUCCAGACAGCUAC
>1936_1
GAGAUCCAUGAGAUCCGAGC
>1937_4
GAGCGCCAAUUCGAGCGCCU
>1939_1
AUUGAGCACCGGUCAGUUAU
>1943_1
UGAGCACCACGCUUAGUUGA
>1944_17
CUGUAAAGAUUGCCUUUGAG
>1945_4
UUUGCUUGAUUACCAGCGAG
>1946_3
GAGAGCCAAGAGCUCCCCUG
>1947_2
GAGAUCCACGAGAUUCAGGC
>1953_2
AUGACGACCAGCCAGUAACU
>1954_1
GACGACCUAGUAGUAUUCUU
>1955_4
CUUCGAGCUCCGCGAGAGCC
>1958_2
GAGAGCCUAUGAGCUCCCUA
>1959_1
AGAGGCCCUCGAGGCCCAUG
>1960_2
GAGCAACCACGAUUGCCGGC
>1962_22
GAGUCCCGCGAGGACCAUGG
>1963_7
UGAGCUCCAAGAGAGCCUCG
>1964_28
GAGCGACGCGAGCGCCACGG
>1967_47
GAGCGCCUGAGAGCGCCGGC
>1969_1
GAGAGCCGAGAGCUCCGUGG
>1971_2
GAGAGACUAGAUCUCCAUGG
>1972_1
GAGAGCCAUUGAGCACCAUU
>1973_5
GCGGAGCGAUUACCAAUGAG
>1974_1
GAGUUCCACAUGAGGACCUU
>1976_1
GUCGUACAGAUUACCUCGAG
>1977_1
GAGCCUCGACGUAGGCCGCG
>1980_1
UACGAGAGUCUAGAACUCC
>1985_6
GAGCCACUCCGAUGGCCGGC
>1987_1
GAGUCCCACAAUGAGGACCG
>1988_2
GAGAAACACGAUUUCCAAGG
>1989_1
UUGAGAGCCGUUGAGCUCCGA
>1990_1
GAGAGCCAUUGAGUUCCAUUU
>1992_4
GAGACCCUAGAGGUCCGUUU
>1994_3
UGAGUCCCUAAAGAGGACCA
>1996_3
GAGUGCCGUUUGAGCACC
>1997_1
CGAGACCCUUUUUUGAGGUCCGC
>1998_4
AGAGGUUCAAGAAACCCCGG
>1999_6
UUGAGAACCUUUCGAGUUCC
>2000_4
GCCAGAGGAUCUCGAAUCCC
>2001_2
UGAGAGCCAAAGAGCUCCUA
>2006_3
GCAGCCUUGAUUAUCUCGAA
>2007_1
CUUGCUGGAUUGCCAUUGAG
>2008_2
UCGAGUGCCAGAGAGCACCU
>2009_11
GAGAGCCACGAGCUCCUGUC
>2010_3
GAGAGGACCUUCCGAGUCCC
>2019_3
GCUGAGCGUCCUUGAACGCC
>2021_1
CUGAGGGCCUCGAGCCCCGC
>2023_70
GAGCUCCAAGAGAGCCAAGG
>2024_6
UGCGAGCGCCCAGAGCGCCC
>2027_11
UCUGCUUGAUUGCCUAAGAG
>2028_3
GAUCGCCGACGAGCGACUUG
>2030_1
GAGAACCUAAGAGUUCCAUC
>2031_2
CUACAUUGAUUGCCAUCGAG
>2033_2
GAGUUCCUCCGAGAACCUAA
>2034_1
GAGCUCCAAAAGAGGGCCUG
>2036_1
UAGACGACCCGUCAGUAGCG
>2037_1
AGUAUGAGCGCCAGCCAGUA
>2039_1
AGAACACCAGUGAGUGUCAG
>2044_11
GUAGUUGAGAUUGCCUCCGAG
>2045_3
GUGAAUCCCACGAGGAUCAA
>2046_3
GAGAUCCUUCGAGAUCCGGA
>2049_1
GAAGGCCUAUGAGCCUCGUA
>2050_1
UUGCAUUCGAUUAACAAGAG
>2051_1
GCCGAAGCCCUUGAGGCUCC
>2053_1
GAGCUACUAGAUAGCCAUUC
>2055_6
GCUGACGAUUACCUAUGAG
>2057_8
GAGCUCCUGUGAGAGCCUGG
>2060_1
GACGACCUGUUUCAGUAGAA
>2066_1
GACGACCAUGCAGAGUUAGC
>2068_1
GACUGAGAACCACGAGUUCC
>2070_26
CUGUAUCGAUUACCGAGAG
>2071_1
AGAGCGACUAAGAUCGCCGU
>2073_1
GCGAUAUUGAUCACCACGAG
>2076_1
UAUGACGACCCGUCAGUAGC
>2079_4
GAGAGCCAGCGAGCUCCGUG
>2081_18
GAGCACCAGCGAGUGCCGCG
>2082_15
GCGAGAGGAUCACGAAUCCC
>2087_1
UUUACUGACGUCCCGACAGG
>2088_2
GAGUCCCGCGAGGACCGAGA
>2089_26
GCGAUAAGAUUACCUUUGAG
>2092_16
GCGGGACAGAUUACCUCGAG
>2093_1
GAGUGCCAUGGAGCACCAUA
>2095_1
CUGUUAGAUUGCCUAUUGAG
>2099_7
UUGCACAGAUUACCAGCGAG
>2100_43
GCUGUGUUGAUUACCAAGAG
>2102_10
UGAGAGCCAAGAGCUCCGAA
>2103_10
CUCUGCUUGAUUACCGCGAG
>2107_20
GCAGGCCGAUUACCUAUGAG
>2108_20
GAGAGCCACCGAGCUCCCGG
>2109_11
GCAGCCCGAUUACCUUUGAG
>2113_1
GGAUCGCCUACCCACGUUCU
>2114_6
UGAGCUCCUUCCGAGAGCCG
>2115_1
AGAGUGCCAAGAGAGCACCU
>2117_6
GCGAGAGGAUCUAGAAUCCC
>2118_1
GUAAGCUUGAUUACCACGAG
>2120_12
UGAGUGCCAAUGAGCACCA
>2122_4
AGAGGGCCACGCGCCCCCGG
>2124_202
GAGCGCCGCGAGCGCCCGCG
