# Supplementary material for: Specific interaction of zinc finger protein Com with RNA and the crystal structure of a self-complementary RNA duplex recognized by Com
Source: PLoS One. 2019 Apr 25;14(4):e0214481. doi: 10.1371/journal.pone.0214481 (PMC6483171; doi:10.1371/journal.pone.0214481)
Supplement: S2 File — (XLSX) [file pone.0214481.s004.xlsx]

## Sheet: 19-mer Mom RNA
seqNum	seqRNA	19-mer Mom RNA probing reactivity 1	19-mer Mom RNA probing reactivity 2	19-mer Mom RNA probing reactivity 3	19-mer Mom RNA average probing reactivity	19-mer Mom RNA + Com probing reactivity 1	19-mer Mom RNA + Com probing reactivity 2	19-mer Mom RNA + Com probing reactivity 3	9-mer Mom RNA + Com average probing reactivity
13	G	0.71	0.85	0.7	0.753333	-0.02	0.05	-0.05	-0.00666667
14	A	0.79	0.79	0.74	0.773333	0.03	0.07	0.09	0.0633333
15	A	0.28	0.27	0.25	0.266667	0.01	0.03	0.05	0.03
16	U	0.19	0.18	0.21	0.193333	0.14	0.16	0.12	0.14
17	G	0	0	0	0	0.05	0.08	-0.03	0.0333333
18	C	0.07	0.1	0.09	0.0866667	0.3	0.27	0.2	0.256667
19	C	0.47	0.52	0.54	0.51	1,31	1,27	1,28	1.28667
20	U	1.46	1.58	1.38	1.47333	0.49	0.45	1.35	0.763333
21	G	0.16	0.11	0.13	0.133333	0.02	0.04	0.12	0.06
22	C	0.52	0.53	0.49	0.513333	0.1	0.05	-0.02	0.0433333
23	G	0.29	0.34	0.3	0.31	-0.03	0.04	0.07	0.0266667
24	A	1.87	2,07	1,94	1.96	0.07	0.09	-0.09	0.0233333
25	G	0.06	0.17	0.06	0.0966667	0.02	0.02	0.02	0.02
26	C	0.15	0.03	0.15	0.11	0.02	0.04	0	0.02
27	A	0.24	0.13	0.26	0.21	0.41	0.35	0.21	0.323333
28	U	0.13	0.28	0.13	0.18	0.01	0.06	0.03	0.0333333
29	C	0.13	0.13	0.15	0.136667	0.21	-0.01	0.25	0.15
30	C	0	0.15	0.13	0.0933333	-0.02	0.2	0.08	0.0866667
31	C	0.12	0.16	0.26	0.18	0.57	-0.02	0.5	0.35

## Sheet: RNA I
seqNum	seqRNA	RNA I probing reactivity 1	RNA I probing reactivity 2	RNA I probing reactivity 3	RNA I average probing reactivity	RNA I+ Com probing reactivity 1	RNA I + Com probing reactivity 2	RNA I + Com probing reactivity 3	RNA I + Com probing average reactivity
13	C	0.31	0.37	0.49	0.39	0.11	0.13	0.2	0.146667
14	G	0.93	0.99	0.99	0.97	0.31	0.18	0.31	0.266667
15	A	1,49	1,63	1,76	1.62667	0.28	0.23	0.31	0.273333
16	G	0.19	0.29	0.14	0.206667	0.01	0.08	0.05	0.0466667
17	A	0.08	0.09	0.03	0.0666667	0.01	0.02	-0.01	0.00666667
18	A	0	0	0	0	-0.03	0.03	-0.01	-0.00333333
19	C	-0.01	0.01	0.1	0.0333333	-0.04	0	-0.05	-0.03
20	C	0.23	0.27	0.25	0.25	0.46	0.48	0.49	0.476667
21	A	0.63	0.76	0.77	0.72	0.96	1,32	0.93	1.07
22	G	0.27	0.65	0.57	0.496667	0.42	0.41	0.44	0.423333
23	A	0.75	1,07	0.99	0.936667	0.16	0.2	0.23	0.196667
24	G	0.55	0.59	0.55	0.563333	0.14	0.1	0.13	0.123333
25	A	0.89	0.92	0.83	0.88	0.08	0.08	0.12	0.0933333
26	G	0.17	0.13	0.1	0.133333	0.19	0.13	0.23	0.183333
27	U	1,18	0.17	0.13	0.493333	0.41	0.45	0.4	0.42
28	U	0.19	1.01	1,04	0.746667	1,37	1,34	1,45	1.38667
29	C	0	0.16	0.16	0.106667	0.2	0.26	0.25	0.236667
30	C	-0.01	0.03	-0.02	-1.15648e-18	0.01	0.04	0.08	0.0433333
31	G	0.05	0.08	0.04	0.0566667	0.13	0.24	0.22	0.196667
32	G	0.21	0.23	0.17	0.203333	0.17	0.36	0.37	0.3

## Sheet: RNA II
seqNum	seqRNA	RNA II probing reactivity 1	RNA II probing reactivity 2	RNA II probing reactivity 3	RNAII average probing reactivity	RNA II + Com probing reactivity 1	RNA II + Com probing reactivity 2	RNA II + Com probing reactivity 3	RNAII + Com average probing reactivity
14	A	0.73	-0.27	0.04	0.166667	0.77	0.29	0.96	0.673333
15	G	1,27	1,48	1,56	1.43667	0.72	0.83	0.58	0.71
16	A	1,02	1,04	0.46	0.84	0.13	0.36	0.34	0.276667
17	G	0.92	0.81	0.9	0.876667	-0.08	0.43	-0.01	0.113333
18	A	0.35	0.36	0.38	0.363333	0.03	0.05	0.04	0.04
19	A	0.03	0.03	0.04	0.0333333	-0.28	0.02	0.01	-0.0833333
20	C	0.05	0.06	0.06	0.0566667	-0.19	0.03	0.1	-0.02
21	C	0.02	0	0.04	0.02	0.11	0.01	0.17	0.0966667
22	C	0.13	0.13	0.09	0.116667	0.21	-0.01	0.14	0.113333
23	G	0.05	0	-0.01	0.0133333	0.24	0.08	0.11	0.143333
24	G	0.13	0.14	0.02	0.0966667	0.08	0.09	0.19	0.12
25	A	0.03	0.03	0.14	0.0666667	-0.02	0.02	0.07	0.0233333
26	G	0.18	0.2	0.22	0.2	-0.06	0	0.12	0.02
27	U	0.76	1,01	0.85	0.873333	-0.09	0.11	0	0.00666667
28	U	0.04	0.02	0.03	0.03	-0.05	0.06	0.04	0.0166667
29	C	0.01	0	0	0.00333333	0.02	0.04	-0.03	0.01
30	C	0.06	-0.01	0.05	0.0333333	-0.07	0.09	0.03	0.0166667
31	C	0.5	0.07	0.56	0.376667	1,24	1.02	0.94	1.06667
32	U	0.59	0.7	0.74	0.676667	9,85	5,73	4,57	6.71667

## Sheet: RNA IA
seqNum	seqRNA	RNA IA probing reactivity 1	RNA IA probing reactivity 2	RNA IA probing reactivity 3	RNA IA average probing reactivity	RNA IA + Com probing reactivity 1	RNA IA + Com probing reactivity 2	RNA IA + Com probing reactivity 3	RNA IA + Com average probing reactivity
13	C	0	0.07	0	0.0233333	0.44	0.38	0.56	0.46
14	U	0.02	0	-0.01	0.00333333	0.88	0.86	0.81	0.85
15	G	0	-0.02	-0.02	-0.0133333	-0.03	0.02	0.09	0.0266667
16	C	0	0	-0.02	-0.00666667	-0.02	0.01	0.09	0.0266667
17	A	0.01	0	0	0.00333333	-0.03	-0.01	-0.01	-0.0166667
18	A	0.05	0.12	0.15	0.106667	0.05	0.08	-0.01	0.04
19	C	0.33	0.28	0.34	0.316667	0.01	0.06	0.08	0.05
20	C	0.63	0.75	0.67	0.683333	1,16	1,15	1	1.10333
21	A	0.86	0.79	0.96	0.87	1,55	1,56	1,4	1.50333
22	G	1,05	1,26	1,17	1.16	1,08	1,07	0.47	0.873333
23	A	1.09	1,19	1,15	1.14333	1	0.77	0.51	0.76
24	G	0.54	0.75	0.72	0.67	0.2	0.23	0.19	0.206667
25	A	1,06	1,63	1,74	1.47667	0.88	0.93	0.72	0.843333
26	G	0	0.03	0.03	0.02	-0.05	-0.02	0	-0.0233333
27	U	0.03	0	0.1	0.0433333	0.19	0.23	0.15	0.19
28	U	0.14	0.04	0.01	0.0633333	0.18	0.19	0.05	0.14
29	G	-0.03	0.01	0.02	1.15648e-18	-0.06	-0.03	-0.01	-0.0333333
30	C	0.05	0.05	0.12	0.0733333	0.01	0.07	-0.11	-0.01
31	G	0.12	0.04	0.08	0.08	0.28	0.3	0.05	0.21
32	G	0.09	0.14	0.32	0.183333	0.33	0.4	0.2	0.31
